# Supplementary material for: Germline mutation landscape of Chinese patients with familial breast/ovarian cancer in a panel of 22 susceptibility genes
Source: Cancer Med. 2019 Apr 13;8(5):2074–84. doi: 10.1002/cam4.2093 (PMC6536923; doi:10.1002/cam4.2093)
Supplement: Supplementary file 3 [file CAM4-8-2074-s003.xlsx]

## Sheet: Sheet1
Table S1. Cancer Susceptibility Genes
Susceptibility Genes	Criteria
ATM	2.8 (90% CI 2.2–3.7)[26]	Increased risk of BC
BRCA1	Hereditary Breast or Breast/Ovarian Cancer Syndromes	Increased risk of BC/OC
BRCA2	BRCA-Related Breast/Ovarian Cancer Syndrome
PALB2	5.3 (90% CI 3.0–9.4)[26]	Increased risk of OC
RAD51D	Ovarian cancer RR 6.3-12[27]	Increased risk of OC
BRIP1	11.2 (95% CI 3.22–34.10) in case-control[27]	Increased risk of BC
CDH1	6.6 (95% CI 2.2 to 19.9)	Increased risk of BC
CHEK2	3.0 (90% CI 2.6–3.5)[26]	Increased risk of BC
	Risk data are based only on frameshift mutations
MSH2	Lynch syndrome[28]	Increased risk of OC
MLH1		Unknown or insufficient evidence for BC
MSH6
PMS2
EPCAM
NBN	2.7 (90% CI 1.9–3.7) for c.657del5[26]	Increased risk of BC
PTEN	Cowden Syndrome/PHTS	Increased risk of BC
RAD51C	Ovarian cancer RR 5.2-6.3	Unknown or insufficient evidence for BC
STK11	RR 2.0-4.0[27]	Increased risk of BC
TP53	105 (90% CI 62 to 165)	Increased risk of BC
	Li-Fraumeni Syndrome[29]
BARD1	Breast cancer association reported	Increased risk of BC
MRE11A	Breast cancer association reported , Insufficient data[30]	Increased risk of BC
RAD50	Breast cancer association reported [27]	Increased risk of BC
MUTYH	MUTYH-associated polyposis	Increased risk of BC
BC-Breast Cancer, OC- Ovarian Cancer.
