# Supplementary material for: Germline mutation landscape of Chinese patients with familial breast/ovarian cancer in a panel of 22 susceptibility genes
Source: Cancer Med. 2019 Apr 13;8(5):2074–84. doi: 10.1002/cam4.2093 (PMC6536923; doi:10.1002/cam4.2093)
Supplement: Supplementary file 4 [file CAM4-8-2074-s004.xlsx]

## Sheet: Sheet1
Table S2. All mutations were identified in 481 patients
Gene	Mutations	Clinical significance	MutType	Novel mutation(Yes or No)
ATM	c.1655_1656insCACCATTTT(p.Pro552_Gly553insThrIleLeu)	likely_pathogenic	INS	Yes
ATM	c.2377-1G>A	likely_pathogenic	SNV	No
ATM	c.2377-2A>G	likely_pathogenic	SNV	Yes
ATM	c.283C>A(p.Gln95Lys)	VUS	SNV	No
ATM	c.5319+1G>T	likely_pathogenic	SNV	No
ATM	c.5376A>T(p.Ile1792=)	VUS	SNV	Yes
ATM	c.5692C>T(p.Arg1898Ter)	likely_pathogenic	SNV	No
ATM	c.5697C>A(p.Cys1899Ter)	pathogenic	SNV	No
ATM	c.7382 2G>A(p.Arg2461His)	VUS	SNV	Yes
ATM	c.8120C>G(p.Ser2707Cys)	VUS	SNV	No
ATM	c.8921C>T(p.Pro2974Leu)	VUS	SNV	No
ATM	c.7182A>G(p.Ser2394=)	likely benign	SNV	yes
BARD1	c.112C>T(p.Arg38Cys)	VUS	SNV	Yes
BARD1	c.1217G>A(p.Arg406Gln)	VUS	SNV	No
BARD1	c.1993_1994del(p.Glu665fs)	VUS	DEL	Yes
BARD1	c.233G>A(p.Cys78Tyr)	VUS	SNV	No
BARD1	c.373G>T(p.Glu125Ter)	VUS	SNV	Yes
BARD1	c.556A>G(p.Ser186Gly)	VUS	SNV	No
BARD1	c.637G>A(p.Glu213Lys)	VUS	SNV	Yes
BRCA1	c.1026dupG(p.Asn343fs)	VUS	INS	YES
BRCA1	c.1243G>A(p.Val415Ile)	VUS	SNV	No
BRCA1	c.1252G>T(p.Glu418Ter)	pathogenic	SNV	No
BRCA1	c.1504_1508delTTAAA(p.Leu502Alafs)	pathogenic	DEL	No
BRCA1	c.1700delA(p.Asn567Ilefs)	VUS	DEL	No
BRCA1	c.1953_1957del(p.Lys653fs)	likely_pathogenic	DEL	Yes
BRCA1	c.2012_2013dupGT(p.Lys672Valfs)	VUS	INS	No
BRCA1	c.2082_2083del(p.Ser694fs)	likely_pathogenic	DEL	Yes
BRCA1	c.212+1G>T	pathogenic	SNV	No
BRCA1	c.2127delT(p.Phe709Leufs)	pathogenic	DEL	No
BRCA1	c.212G>A(p.Arg71Lys)	pathogenic	SNV	No
BRCA1	c.2143_2147del(p.Thr715fs)	likely_pathogenic	DEL	No
BRCA1	c.2155A>T(p.Lys719Ter)	pathogenic	SNV	No
BRCA1	c.220C>T(p.Gln74Ter)	pathogenic	SNV	No
BRCA1	c.2286A>T(p.Arg762Ser)	VUS	SNV	No
BRCA1	c.2387C(p.Thr796Ile)	VUS	SNV	No
BRCA1	c.2570T>A(p.Leu857Ter)	pathogenic	SNV	No
BRCA1	c.2572C>T(p.Gln858Ter)	pathogenic	SNV	No
BRCA1	c.2796delT(p.Val932fs)	likely_pathogenic	DEL	Yes
BRCA1	c.3114delA(p.Ala1039fs)	likely_pathogenic	DEL	Yes
BRCA1	c.3350T>C(p.Val1117Ala)	VUS	SNV	Yes
BRCA1	c.3359_3363delTTAAT(p.Val1120Aspfs)	likely_pathogenic	DEL	No
BRCA1	c.3448C>T(p.Pro1150Ser)	VUS	SNV	No
BRCA1	c.3661G>T(p.Glu1221Ter)	pathogenic	SNV	No
BRCA1	c.4065_4068delTCAA(p.Asn1355Lysfs)	pathogenic	DEL	No
BRCA1	c.4258C>T(p.Gln1420Ter)	pathogenic	SNV	No
BRCA1	c.4327C>T(p.Arg1443Ter)	pathogenic	SNV	No
BRCA1	c.4357+1G>A	pathogenic	SNV	No
BRCA1	c.4388_4389insATA(p.Glu1462_Tyr1463insTer)	likely_pathogenic	INS	Yes
BRCA1	c.4389C>G(p.Tyr1463Ter)	pathogenic	SNV	No
BRCA1	c.4552C>T(p.Gln1518Ter)	pathogenic	SNV	No
BRCA1	c.4612C>T(p.Gln1538Ter)	pathogenic	SNV	No
BRCA1	c.470_471delCT(p.Ser157Terfs)	pathogenic	DEL	No
BRCA1	c.4712delT(p.Phe1571Serfs)	pathogenic	DEL	No
BRCA1	c.4801A>T(p.Lys1601Ter)	pathogenic	SNV	No
BRCA1	c.4910delC(p.Pro1637Glnfs)	likely_pathogenic	DEL	No
BRCA1	c.4986+1G>T	pathogenic	SNV	No
BRCA1	c.5068A>C(p.Lys1690Gln)	VUS	SNV	No
BRCA1	c.5074+3A>G	likely_pathogenic	SNV	No
BRCA1	c.5074G>A(p.Asp1692Asn)	pathogenic	SNV	No
BRCA1	c.5090G>A(p.Cys1697Tyr)	likely_pathogenic	SNV	No
BRCA1	c.5152+1G>A	pathogenic	SNV	No
BRCA1	c.5202delT(p.Phe1734Leufs)	pathogenic	DEL	No
BRCA1	c.5239C>T(p.Gln1747Ter)	pathogenic	SNV	No
BRCA1	c.5333-1G>A	likely_pathogenic	SNV	Yes
BRCA1	c.5333-2A>G	likely_pathogenic	SNV	Yes
BRCA1	c.5353C>T(p.Gln1785Ter)	pathogenic	SNV	No
BRCA1	c.5468-1G>A	pathogenic	SNV	No
BRCA1	c.5470_5477delATTGGGCA(p.Ile1824Aspfs)	pathogenic	DEL	No
BRCA1	c.5510G>C(p.Trp1837Ser)	likely_pathogenic	SNV	Yes
BRCA1	c.5511_5524del(p.Trp1837fs)	likely_pathogenic	DEL	No
BRCA1	c.5521delA(p.Ser1841Valfs)	pathogenic	DEL	No
BRCA1	c.58A>G(p.Lys20Glu)	VUS	SNV	Yes
BRCA1	c.66dupA(p.Glu23Argfs)	pathogenic	INS	No
BRCA1	c.677delG(p.Cys226fs)	likely_pathogenic	DEL	Yes
BRCA1	c.81-1G>C	pathogenic	SNV	No
BRCA1	c.824G>A(p.Gly275Asp)	VUS	SNV	No
BRCA1	c.919A>G(p.Lys307Glu)	VUS	SNV	No
BRCA1	c.928C>T(p.Gln310Ter)	pathogenic	SNV	No
BRCA1	c.964delG(p.Ala322Leufs)	pathogenic	DEL	No
BRCA1	c.967G>T(p.Gly323Ter)	likely_pathogenic	SNV	Yes
BRCA1	c.981_982delAT(p.Cys328Terfs)	pathogenic	DEL	No
BRCA2	c.1106A>G(p.Asn369Ser)	VUS	SNV	Yes
BRCA2	c.1583A>G(p.Asn528Ser)	VUS	SNV	No
BRCA2	c.1591A>G(p.Lys531Glu)	VUS	SNV	No
BRCA2	c.1773_1776delTTAT(p.Ile591Metfs)	pathogenic	DEL	No
BRCA2	c.1964C>T(p.Pro655Leu)	VUS	SNV	Yes
BRCA2	c.211T>G(p.Tyr71Asp)	VUS	SNV	Yes
BRCA2	c.229_230del(p.Thr77fs)	pathogenic	DEL	Yes
BRCA2	c.2725C>T(p.Leu909Phe)	VUS	SNV	Yes
BRCA2	c.2918C>T(p.Ser973Leu)	VUS	SNV	No
BRCA2	c.2920G>A(p.Asp974Asn)	VUS	SNV	No
BRCA2	c.3109C>T(p.Gln1037Ter)	pathogenic	SNV	No
BRCA2	c.3256A>G(p.Ile1086Val)	VUS	SNV	No
BRCA2	c.3785C>G(p.Ser1262Ter)	pathogenic	SNV	No
BRCA2	c.3919G>T(p.Glu1307Ter)	likely_pathogenic	SNV	Yes
BRCA2	c.426-2A>C	likely_pathogenic	SNV	No
BRCA2	c.4315G>A(p.Ala1439Thr)	VUS	SNV	Yes
BRCA2	c.4409_4413delTAAGA(p.Ile1470Lysfs)	pathogenic	DEL	No
BRCA2	c.4685A>C(p.Gln1562Pro)	VUS	SNV	No
BRCA2	c.516+1G>A	pathogenic	SNV	No
BRCA2	c.5281G>T(p.Gly1761Ter)	pathogenic	SNV	No
BRCA2	c.5420A>G(p.Asp1807Gly)	VUS	SNV	Yes
BRCA2	c.5592_5593delCA(p.Phe1866Tyrfs)	pathogenic	DEL	No
BRCA2	c.5672C>T(p.Ala1891Val)	VUS	SNV	No
BRCA2	c.5836T>C(p.Ser1946Pro)	VUS	SNV	No
BRCA2	c.5946T>C(p.Ser1982=)	VUS	SNV	Yes
BRCA2	c.6096dupT(p.Ile2033Tyrfs)	pathogenic	INS	No
BRCA2	c.6304delG(p.Val2102fs)	likely_pathogenic	DEL	Yes
BRCA2	c.632-1G>A	pathogenic	SNV	No
BRCA2	c.6447_6448dupTA(p.Lys2150Ilefs)	pathogenic	INS	No
BRCA2	c.6482_6485del(p.Asp2161fs)	pathogenic	DEL	Yes
BRCA2	c.67+1G>A	pathogenic	SNV	No
BRCA2	c.6941C>T(p.Thr2314Ile)	VUS	SNV	Yes
BRCA2	c.7088A>G(p.Tyr2363Cys)	VUS	SNV	No
BRCA2	c.7625C>T(p.Thr2542Met)	VUS	SNV	No
BRCA2	c.7728dupA(p.Gly2576fs)	VUS	INS	Yes
BRCA2	c.7977A>T(p.Arg2659Ser)	likely_pathogenic	SNV	Yes
BRCA2	c.8092G>A(p.Ala2698Thr)	VUS	SNV	No
BRCA2	c.818C>G(p.Ser273Ter)	pathogenic	SNV	No
BRCA2	c.8800C>T(p.Gln2934Ter)	likely_pathogenic	SNV	Yes
BRCA2	c.8944A>C(p.Lys2982Gln)	VUS	SNV	No
BRCA2	c.8971C>T(p.Arg2991Cys)	VUS	SNV	Yes
BRCA2	c.9070_9073del(p.Asn3024fs)	likely_pathogenic	DEL	No
BRCA2	c.9106C>G(p.Gln3036Glu)	VUS	SNV	No
BRCA2	c.9117G>T(p.Pro3039=)	pathogenic	SNV	No
BRCA2	c.9275_9278delATTT(p.Tyr3092Cysfs)	pathogenic	DEL	No
BRCA2	c.9401delG(p.Gly3134Alafs)	pathogenic	DEL	No
BRIP1	c.1066C>T(p.Arg356Ter)	pathogenic	SNV	No
BRIP1	c.1173T>G(p.Ile391Met)	VUS	SNV	Yes
BRIP1	c.1255C>T(p.Arg419Trp)	VUS	SNV	No
BRIP1	c.1315C>T(p.Arg439Ter)	pathogenic	SNV	No
BRIP1	c.2233G>A(p.Ala745Thr)	VUS	SNV	No
BRIP1	c.2258A>G(p.Asp753Gly)	VUS	SNV	No
BRIP1	c.2324A>G(p.Asn775Ser)	VUS	SNV	No
BRIP1	c.2392C>T(p.Arg798Ter)	pathogenic	SNV	No
BRIP1	c.2686A>G(p.Ile896Val)	VUS	SNV	No
BRIP1	c.2830C>G(p.Gln944Glu)	VUS	SNV	No
BRIP1	c.739T>C(p.Tyr247His)	VUS	SNV	No
CDH1	c.1091C>T(p.Thr364Ile)	VUS	SNV	No
CDH1	c.1118C>T(p.Pro373Leu)	likely_pathogenic	SNV	No
CDH1	c.1162G>A(p.Glu388Lys)	VUS	SNV	No
CDH1	c.546A>C(p.Lys182Asn)	VUS	SNV	No
CDH1	c.808T>C(p.Ser270Pro)	VUS	SNV	No
CDH1	c.893C>T(p.Ala298Val)	VUS	SNV	Yes
CDH1	c.1255C>A(p.Gln419Lys)	likely benign	SNV	No
CDH1	c.1018A>G(p.Thr340Ala)	likely benign	SNV	No
CHEK2	c.1225G>A(p.Asp409Asn)	VUS	SNV	No
CHEK2	c.1438G>A(p.Ala480Thr)	VUS	SNV	No
CHEK2	c.1462G>A(p.Asp488Asn)	VUS	SNV	No
CHEK2	c.1627_1630del(p.Ser543fs)	likely_pathogenic	DEL	Yes
CHEK2	c.305G>A(p.Gly102Glu)	VUS	SNV	Yes
CHEK2	c.329A>G(p.Asn110Ser)	VUS	SNV	No
CHEK2	c.330T>C(p.Ser110=)	VUS	SNV	Yes
CHEK2	c.-40-1G>A	VUS	SNV	No
CHEK2	c.557A>T(p.Asn186Ile)	VUS	SNV	Yes
CHEK2	c.917G>C(p.Gly306Ala)	likely_pathogenic	SNV	No
CHEK2	c.937G>A(p.Val313Met)	VUS	SNV	No
CHEK2	c.847-3643_847-3631del	likely benign	DEL	Yes
EPCAM	c.38T>G(p.Leu13Arg)	VUS	SNV	Yes
EPCAM	c.-406_-390del	likely benign	DEL	Yes
EPCAM	c.-386_-385ins	likely benign	INS	Yes
EPCAM	c.20_29dup (p.Ala14fs)	likely benign	DEL	Yes
MLH1	c.1153C>T(p.Arg385Cys)	VUS	SNV	No
MLH1	c.1154G>A(p.Arg385His)	VUS	SNV	No
MLH1	c.1345G>A(p.Gly449Arg)	VUS	SNV	Yes
MLH1	c.1730C>T(p.Ser577Leu)	VUS	SNV	No
MLH1	c.2260G>C(p.Glu754Gln)	VUS	SNV	Yes
MLH1	c.447G>C(p.Gln149His)	VUS	SNV	No
MLH1	c.2101C>A(p.Gln701Lys)	likely benign	SNV	No
MRE11A	c.1259A>C(p.Lys420Thr)	VUS	SNV	No
MRE11A	c.1327-2A>G	likely_pathogenic	SNV	No
MRE11A	c.469A>G(p.Met157Val)	VUS	SNV	No
MSH2	c.1267A>G(p.Lys423Glu)	VUS	SNV	Yes
MSH2	c.1301C>T(p.Ala434Val)	VUS	SNV	No
MSH2	c.14C>A(p.Pro5Gln)	VUS	SNV	No
MSH2	c.1729A>G(p.Ile577Val)	VUS	SNV	No
MSH2	c.1752T>A(p.Ile584=)	VUS	SNV	Yes
MSH2	c.2197G>A(p.Ala733Thr)	likely_pathogenic	SNV	No
MSH2	c.2516A>G(p.His839Arg)	VUS	SNV	No
MSH2	c.2785C>T(p.Arg929Ter)	VUS	SNV	No
MSH2	c.755A>G(p.Gln252Arg)	VUS	SNV	No
MSH2	c.810G>A(p.Leu270=)	VUS	SNV	Yes
MSH2	c.1255C>A(p.Gln419Lys)	likely benign	SNV	No
MSH6	c.1063G>A(p.Gly355Ser)	VUS	SNV	No
MSH6	c.1501C>T(p.His501Tyr)	VUS	SNV	No
MSH6	c.1530G>T(p.Arg510Ser)	VUS	SNV	Yes
MSH6	c.1937A>G(p.Lys646Arg)	VUS	SNV	No
MSH6	c.2041C>G(p.Leu681Val)	VUS	SNV	Yes
MSH6	c.2300C>G(p.Thr767Ser)	VUS	SNV	No
MSH6	c.2398G>C(p.Val800Leu)	VUS	SNV	No
MSH6	c.2411A>C(p.Lys804Thr)	VUS	SNV	Yes
MSH6	c.263G>A(p.Cys88Tyr)	VUS	SNV	No
MSH6	c.3244C>T(p.Pro1082Ser)	VUS	SNV	No
MSH6	c.3491T>C(p.Val1164Ala)	VUS	SNV	Yes
MSH6	c.3575T>A(p.Val1192Asp)	VUS	SNV	No
MSH6	c.3674C>T(p.Thr1225Met)	VUS	SNV	No
MSH6	c.3724C>T(p.Arg1242Cys)	VUS	SNV	No
MSH6	c.3772C>G(p.Gln1258Glu)	VUS	SNV	No
MSH6	c.3800T>C(p.Met1267Thr)	VUS	SNV	No
MSH6	c.3829G>A(p.Asp1277Asn)	VUS	SNV	Yes
MSH6	c.3906A>G(p.Ala1302=)	VUS	SNV	Yes
MSH6	c.43C>T(p.Pro15Ser)	VUS	SNV	No
MSH6	c.4068_4071dup(p.Lys1358Aspfs)	likely benign	INS	No
MUTYH	c.1037C>T(p.Ser346Leu)	VUS	SNV	No
MUTYH	c.1287G>T(p.Gly429=)	VUS	SNV	Yes
MUTYH	c.493G>A(p.Ala165Thr)	VUS	SNV	No
MUTYH	c.934-2A>G	likely_pathogenic	SNV	No
MUTYH	c.946C>T(p.Gln316Ter)	VUS	SNV	Yes
NBN	c.1912T>C(p.Ser638Pro)	VUS	SNV	No
NBN	c.2230T>C(p.Phe744Leu)	VUS	SNV	Yes
NBN	c.37+1G>T	likely_pathogenic	SNV	Yes
NBN	c.505C>T(p.Arg169Cys)	VUS	SNV	No
NBN	c.511A>G(p.Ile171Val)	VUS	SNV	No
PALB2	c.101G>A(p.Arg34His)	VUS	SNV	No
PALB2	c.1063_1064delTT(p.Leu355fs)	VUS	DEL	Yes
PALB2	c.1671_1674delAATT(p.Asp559Metfs)	pathogenic	DEL	No
PALB2	c.1955G>A(p.Ser652Asn)	VUS	SNV	No
PALB2	c.2257C>T(p.Arg753Ter)	pathogenic	SNV	No
PALB2	c.2674G>A(p.Glu892Lys)	VUS	SNV	No
PALB2	c.2743G>A(p.Ala915Thr)	VUS	SNV	No
PALB2	c.2968G>T(p.Glu990Ter)	pathogenic	SNV	No
PALB2	c.3122A>C(p.Lys1041Thr)	VUS	SNV	No
PALB2	c.3256C>T(p.Arg1086Ter)	pathogenic	SNV	No
PALB2	c.3296C>T(p.Thr1099Met)	VUS	SNV	No
PALB2	c.3351-1G>C	likely_pathogenic	SNV	Yes
PALB2	c.3507_3508delTC(p.His1170Phefs)	pathogenic	DEL	No
PALB2	c.646A>C(p.Ile216Leu)	VUS	SNV	Yes
PMS2	c.1169C>A(p.Ala390Glu)	VUS	SNV	Yes
PMS2	c.1235A>G(p.Lys412Arg)	VUS	SNV	Yes
PMS2	c.1384A>C(p.Ile462Leu)	VUS	SNV	No
PMS2	c.1515G>A(p.Gly505=)	VUS	SNV	Yes
PMS2	c.1724A>G(p.Asn575Ser)	VUS	SNV	Yes
PMS2	c.631C>G(p.Arg211Gly)	VUS	SNV	Yes
PTEN	c.545T>G(p.Leu182Ter)	likely_pathogenic	SNV	Yes
RAD50	c.1154G>A(p.Arg385His)	VUS	SNV	No
RAD50	c.1211A>G(p.Gln404Arg)	VUS	SNV	No
RAD50	c.1844T>A(p.Leu615Gln)	VUS	SNV	Yes
RAD50	c.214G>A(p.Val72Ile)	VUS	SNV	No
RAD50	c.2349A>G(p.Glu783=)	VUS	SNV	Yes
RAD50	c.2647C>T(p.Arg883Cys)	VUS	SNV	No
RAD50	c.2980_2983del(p.Lys994fs)	likely_pathogenic	DEL	No
RAD50	c.323A>G(p.Lys108Arg)	VUS	SNV	No
RAD50	c.3380C>T(p.Thr1127Ile)	VUS	SNV	Yes
RAD50	c.3464A>G(p.Tyr1155Cys)	VUS	SNV	Yes
RAD50	c.3646G>T(p.Ala1216Ser)	VUS	SNV	Yes
RAD50	c.3715C>T(p.Arg1239Ter)	likely_pathogenic	SNV	No
RAD50	c.3902A>G(p.Lys1301Arg)	VUS	SNV	No
RAD50	c.511G>T(p.Ala171Ser)	VUS	SNV	No
RAD50	c.761G>A(p.Arg254His)	VUS	SNV	No
RAD51C	c.1082G>A(p.Gly361Asp)	VUS	SNV	Yes
RAD51C	c.635G>A(p.Arg212His)	VUS	SNV	No
RAD51D	c.203C>T(p.Ala68Val)	VUS	SNV	Yes
RAD51D	c.270_271dupTA(p.Lys91Ilefs)	pathogenic	INS	No
RAD51D	c.274C>T(p.Arg92Cys)	VUS	SNV	Yes
RAD51D	c.308C>T(p.Ala103Val)	VUS	SNV	Yes
RAD51D	c.767A>T(p.Asp256Val)	VUS	SNV	Yes
RAD51D	c.932T>A(p.Ile311Asn)	VUS	SNV	No
STK11	c.566C>T(p.Thr189Ile)	VUS	SNV	No
STK11	c.903G>A(p.Arg301=)	VUS	SNV	Yes
TP53	c.1010G>A(p.Arg337His)	pathogenic	SNV	No
TP53	c.560-1G>C	likely_pathogenic	SNV	Yes
TP53	c.586C>T(p.Arg196Ter)	pathogenic	SNV	No
TP53	c.602delT(p.Leu201fs)	likely_pathogenic	DEL	Yes
TP53	c.743G>A(p.Arg248Gln)	pathogenic	SNV	No
TP53	c.884C>T(p.Pro295Leu)	VUS	SNV	No
