# Supplementary material for: Germline mutation landscape of Chinese patients with familial breast/ovarian cancer in a panel of 22 susceptibility genes
Source: Cancer Med. 2019 Apr 13;8(5):2074–84. doi: 10.1002/cam4.2093 (PMC6536923; doi:10.1002/cam4.2093)
Supplement: Supplementary file 5 [file CAM4-8-2074-s005.xlsx]

## Sheet: Sheet1
Table S3. The list of patients with more than three cancers
Family ID	Sample ID	Year	Family relationship and cancer types
1	NA	51	Mother (pancreatic cancer), Father (pancreatic cancer), Sisters (BC) and Uncle (renal cancer)
	NA	62
2	10028	63	Father (Myeloma), Father’s sister (BC), Mother’s sister (liver cancer) and Uncle (bladder cancer)
3	CD027	NA	Mother(BC). Father (thyroid cancer), Maternal grandmother (rectal cancer), Maternal grandfather (gastric cancer), grandfather (lung cancer) and aunt (BC)
4	CD040	NA	Mother (BC), Mother’s two sister (OC and one carried BRCA1 positive mitation), great-grandmother (OC), two grandaunt (OC), sister (metrocarcinoma)
5	FS009	40	Two sisters (BC), grandmother (BC), father’s sister (malignant lymphoma), and cousin (cervical cancer)
	FS010	35
	FS011	NA
6	SY049	63	Mother (BC), Sister (BC), pancreatic cancer(1), osteocarcinoma(1)
7	WH016	44	Sister (BC); gastric(3); liver(1); brain(1); lung(1); lymphoma(1); esophageal(1); CRC(1); oral cancers(1)
8	ZZ010	42	Liver(1); Lung(2)
NA, not applicable. BC-Breast Cancer, OC- Ovarian Cancer.
