# Supplementary material for: Germline mutation landscape of Chinese patients with familial breast/ovarian cancer in a panel of 22 susceptibility genes
Source: Cancer Med. 2019 Apr 13;8(5):2074–84. doi: 10.1002/cam4.2093 (PMC6536923; doi:10.1002/cam4.2093)
Supplement: Supplementary file 6 [file CAM4-8-2074-s006.xlsx]

## Sheet: Sheet1
Table S4. Probands (at least 2 relatives diagnosed as carcinomas) carried at least two mutations
Proband ID	Mutations	Age at diagnosis(y)	1-,2- and 3-degree relatives	Variant Interpretation
1310599	BRCA1:c.5468-1G>A	32	BC(1)	P
	MSH6:c.3724C>T;p.Arg1242Cys			VUS
BJ307071	BRCA2:c.6486_6489delACAA ;p.Lys2162Asnfs	54	BC(1); OC(1)	P
	CDH1:c.1091C>T;p.Thr364Ile			VUS
CD022	BRCA1:c.4245_4247dupATA;p.Glu1415_Tyr1416insTer	64	BC(1); OC(1); CRC(1)	LP
	BRCA1:c.3307C>T;p.Pro1103Ser			VUS
01065XT	BRCA1:c.4327C>T;p.Arg1443Ter	41	BC(2); CRC(2); osteosarcoma(1)	P
	BRCA1:C.919A>G;p.Lys307Glu			VUS
GZ022	BRCA1:c.4571delT;p.Phe1571Serfs	43	OC(1)	P
	RAD51C:c.1082G>A;p.Gly361Asp			VUS
GZ021	BRIP1:c.2392C>T;p.Arg798*	58	BC(1); nasopharyngeal carcinoma(1)	P
	MSH6:c.3906A>G;p.Ala1302=			VUS
CS114	BRCA1:c.5202delT;p.Phe1734fs	NA	NA	P
	MSH6:c.2300C>G;p.Thr767Ser			VUS
	RAD50:c.214G>A;p.Val72Ile			VUS
	TP53:c.884C>T;p.Pro295Leu			VUS
CS120	TP53:c.1010G>A;p.Arg337His	44	BC(1)	P
	MLH1:c.1153C>T;p.Arg385Cys			VUS
	CHEK2:c.1438G>A;p.Ala480Thr			VUS
CS112	BRCA1:c.5202delT;p.Phe1734fs	NA	NA	P
	BRCA2:c.4408_4412del;p.Ile1470fs			P
	TP53:c.884C>T;p.Pro295Leu			VUS
CS113	BRCA1:c.5202delT;p.Phe1734fs	NA	NA	P
	MSH6:c.2300C>G;p.Thr767Ser			VUS
	RAD50:c.214G>A;p.Val72Ile			VUS
	TP53:c.884C>T;p.Pro295Leu			VUS
CS111	BRCA1:c.5202delT;p.Phe1734fs	33	BC(2)	P
	MSH6:c.1530G>T;p.Arg510Ser			VUS
	RAD51D:c.767A>T;p.Asp256Val			VUS
BJ307003	BRCA1:c.5521delA;p.Ser1841fs	49	BC(1); OC(1)	P
	MSH6:c.3244C>T;p.Pro1082Ser			VUS
TY100	BRCA1:c.5470_5477delATTGGGCA;p.Ile1824fs	29	BC(1)	P
	MSH2:c.755A>G;p.Gln252Arg			VUS
BJ307060	BRIP1:c.1315C>T;p.Arg439Ter	35	BC(1)	P
	PALB2:c.101G>A;p.Arg34His			VUS
BJ307052	BRCA2:c.6304delG;p.Val2102fs	39	BC(2)	LP
	RAD51D:c.155C>T;p.Ala52Val			VUS
BJ307073	BRCA1:c.5470_5477delATTGGGCA;p.Ile1824Aspfs	35	BC(2); CRC(1)	P
	RAD50:c.1844T>A;p.Leu615Gln			VUS
SY021	BRCA1:c.5470_5477delATTGGGCA;p.Ile1824Aspfs	36	BC(4); Lung cancer(1)	P
	MSH6:c.2411A>C;p.Lys804Thr			VUS
SY027	BRIP1:c.1066C>T;p.Arg356Ter	40	BC(2)	P
	MSH6:c.3800T>C;p.Met1267Thr			VUS
SY085	BRCA1:c.2013_2014insGT;p.Lys672Valfs	45	OC(1); renal pelvic carcinoma(1)	LP
	NBN:c.505C>T;p.Arg169Cys			VUS
BJ307045	BRCA1:c.3359_3363delTTAAT;p.Val1120fs	57	OC(1)	LP
	BARD1:c.112C>T;p.Arg38Cys			VUS
	EPCAM:c.38T>G;p.Leu13Arg			VUS
BJ307048	BRCA2:c.5946T>C;p.Ser1982Ser	54	BC(3)	VUS
	BRCA2:;c.6096dupT;p.Ile2033fs			P
	RAD50:c.3902A>G;p.Lys1301Arg			VUS
BJ307046	ATM:c.5692C>T;p.Arg1898Ter	33	BC(1)	LP
	BRCA2:c.4315G>A;p.Ala1439Thr			VUS
WH009	BRCA1:c.4065_4068delTCAA;p.Asn1355Lysfs	31	BC(1); OC(2); pancreatic cancer(1),	P
	BRCA2:c.1583A>G;p.Asn528Ser		nasopharyngeal(1)	VUS
NC004	BRCA1:c.2127delT;p.Phe709Leufs	45	BC(1)	P
	BRCA2:c.7088A>G;p.Tyr2363Cys			VUS
WH083	ATM:c.5319+1G>T	46	BC(1)	LP
	MSH6:c.3829G>A ;p.Asp1277Asn			VUS
XY029	BARD1:c.1160G>A;p.Arg387Gln	42	BC(2); Lung cancer(1)	VUS
	BRCA1:c.5049+1G>T			P
	BRCA2: c.3256A>G;p.Ile1086Val			VUS
	BRIP1:c.2830C>G;p.Gln944Glu			VUS
WH013	BRCA1:c.2155A>T;p.Lys719Ter	32	BC(1); Gastric(1)	P
	BRCA1:c.2143_2147delCTGGT;p.Thr715fs			LP
NJ007	BRCA2:c.1773_1776delTTATp.Ile591Metfs	31	BC(1); CRC(1)	P
	CDH1:c.546A>C;p.Lys182Asn			VUS
01225XT	BRCA1:c.1252G>T;p.Glu418Ter	36	BC(2); cervical cancer(1)	P
	MSH6:c.2398G>C;p.Val800Leu			VUS
NJ015	NBN:c.37+1G>T;	44	NA	LP
	CHEK2:c.329A>G;p.Asn110Ser			VUS
01263XT	BRCA1:c.5333-1G>A	32	BC(2); nasopharyngeal(2); Lung(1)	LP
	BRCA2:c.8971C>T;p.Arg2991Cys			VUS
	MRE11A:c.469A>G;p.Met157Val			VUS
CD029	BRCA1:c.4986+1G>T;	56	BC(2); cervical cancer(2);Lung(2)	P
	CDH1:c.1118C>T;p.Pro373Leu			LP
CD034	PALB2:c.3507_3508del;p.Ser1169fs	41	BC(1)	P
	RAD50:c.214G>A;p.Val72Ile			VUS
XY030	BRCA1:c.4986+1G>T	37	BC(2)	P
	BRIP1:c.2830C>G;p.Gln944Glu			VUS
BJ307039	ATM:c.1655_1656insCACCATTTT;p.Pro552_Gly553insThrIleLeu	50	BC(1)	LP
	MRE11A:c.469A>G;p.Met157Val			VUS
ZZ011	BRCA1:c.928C>T;p.Gln310X	46	BC(1)	P
	MSH2:c.2197G>A;p.Ala733Thr			LP
NC012	BRCA2:c.516+1G>A	50	BC(1)	P
	MSH2; c.2197G>A;p.Ala733Thr			LP
GZ018	BRCA1:c.212+1G>T	35	BOC(1)	P
	BRCA1:c.71G>A;p.Arg24Lys			P
BC: Breast Cancer; OC: Ovarian Cancer; CRC: Colorectal Cancer; BOC: Breast and Ovarian Cancer;
P: Pathogenic; LP: Likely Pathogenic; VUS: Variants of Unknown Significance
