# Supplementary material for: Germline mutation landscape of Chinese patients with familial breast/ovarian cancer in a panel of 22 susceptibility genes
Source: Cancer Med. 2019 Apr 13;8(5):2074–84. doi: 10.1002/cam4.2093 (PMC6536923; doi:10.1002/cam4.2093)
Supplement: Supplementary file 7 [file CAM4-8-2074-s007.xlsx]

## Sheet: Sheet1
Table S5. The list of highly frequent pathogenic mutations
Gene	Chromosome	Position	cDNA	Protein	Patients	Description (PMID)
BRCA1	chr17	41197810	c.5470_5477delATTGGGCA	p.Ile1824fs	8	China (28176296, 26852015, 26848529, 26824983), Korean (16455195, 25863477, 15117986 )
BRCA1	chr17	41209107	c.5239C>T	p.Gln1747*	2	NA
BRCA1	chr17	41246566	c.981_982delAT	p.Cys328fs	2	Malaysian (24578176), Chinese, Asian (24961674,27257965,26187060, 26848529), Korea and Singapore (22970155, 25863477), Spain (23479189), Jewish (8531968)
BRCA1	chr17	41201191	c.5353C>T	p.Gln1785*	2	Dutch (16683254)
BRCA1	chr17	41258473	c.212G>A	p.Arg71Lys	2	Chinese (27393621)
BRCA1	chr17	41197766	c.5584delA	p.Ser1862fs	3	NA
BRCA1	chr17	41256966	c.220C>T	p.Gln74*	2	Paris (9150149)
BRCA1	chr17	41223130	c.4801A>T	p.Lys1601*	2	Asian/Chinese (27393621)
BRCA1	chr17	41201212	c.5333-1G>A	-	2	NA
BRCA1	chr17	41244185	c.3359_3363delTTAAT	p.Val1120fs	2	Chinese (28541631)
BRCA1	chr17	41222944	c.4986+1G>T	-	3	NA(23451180)
BRCA1	chr17	41209144	c.5202delT	p.Phe1734Leufs	4	NA
BRCA1	chr17	41201213	c.5333-1A>G	-	2	NA (19941162)
BRCA2	chr13	32913773	c.5281G>T	p.Gly1761*	2	NA
BRCA2	chr13	32890665	c.67+1G>A	pathogenic	2	Western European (24772314), Sephardim (21063910)
BRCA2	chr13	32912411	c.3919G>T	p.Glu1307*	2	NA
BRIP1	chr17	59876486	c.1315C>T	p.Arg439*	2	Ashkenazi (28495237)
MSH2	chr2	47703697	c.2197G>A	p.Ala733Thr	4	Poland (28376765)
MUTYH	chr1	45797760	c.850-2A>G	-	3	Japanese (15180946, 15890374, 18271935), Korean (17703316)
PALB2	chr16	23634318	c.2968G>T	p.Glu990*	2	NA
PTEN	chr10	89711927	c.545T>G	p.Leu182*	2	NA
RAD51D	chr17	33434458	c.270_271dupTA	p.Lys91fs	2	European (97% of families) (21822267)
