# Supplementary material for: Germline mutation landscape of Chinese patients with familial breast/ovarian cancer in a panel of 22 susceptibility genes
Source: Cancer Med. 2019 Apr 13;8(5):2074–84. doi: 10.1002/cam4.2093 (PMC6536923; doi:10.1002/cam4.2093)
Supplement: Supplementary file 8 [file CAM4-8-2074-s008.xlsx]

## Sheet: Sheet1
Table S6. Distribution between mutations and clinical characteristics
Relatives with cancer	Cancer									Pathogenic	Pathogenic No-BRCA1/2 mutation (N)
	BC	Male BC	OC	BC+OC	CRC	cervical	prostatic	gastric	others	BRCA1/2 mutation(N)
1	287	2	12	I	NA	NA	NA	NA	NA	37	26
2	102	1	12	1	7	3	NA	10	36	23	10
3	44	1	9	NA	9	3	4	6	16	20	3
>3	29	1	4	NA	5	3	NA	4	22	15	NA
NA, not applicable. BC-Breast Cancer, OC- Ovarian Cancer.
